# Supplementary material for: The correlation between physical exercise and cognitive function in older adults with cognitive impairment mediated by inhibitory control and possible cognitive processing mechanisms
Source: Front Public Health. 2026 May 20;14:1818047. doi: 10.3389/fpubh.2026.1818047 (PMC13229735; doi:10.3389/fpubh.2026.1818047)
Supplement: Supplementary file 1 [file Table_1.XLSX]

## Sheet: Sheet1
EEG Indicator	MoCA Score			Inhibitory Control
				CAR			CRT					IAR				IRT
	r	PFDR	P	r	PFDR	P		r	PFDR	P	r		PFDR	P	r		PFDR	P
θ(C3＋C4)	-0.164	0.006	0.018	-0.015	0.001	0.828		0.05	0.046	0.471	0.179*		0.04	0.009	0.091		0.033	0.189
θ(F3＋F4)	-0.199	0.003	0.004	-0.226*	0.001	0.001		-0.101	0.035	0.147	-0.221*		0.004	0.001	-0.067		0.039	0.335
θ(F7＋F8)	-0.155	0.008	0.025	0.171*	0.185	0.013		0.155	0.022	0.025	0.403*		0.024	0.001	0.188*		0.016	0.006
θ(FP1＋FP2)	-0.269*	0.001	0.001	-0.279*	0.001	0.001		-0.058	0.042	0.404	-0.281*		0.002	0.001	0		0.05	0.998
θ(O1＋O2)	-0.206	0.002	0.003	0.014	0.001	0.843		0.073	0.039	0.291	0.226*		0.018	0.001	0.074		0.038	0.287
θ(P3＋P4)	-0.146	0.013	0.035	0.104	0.023	0.134		0.13	0.025	0.061	0.364*		0.011	0.001	0.154		0.023	0.026
θ(T3＋T4)	-0.032	0.044	0.642	-0.226*	0.923	0.001		-0.217*	0.015	0.002	-0.288*		0.03	0.001	-0.217*		0.011	0.002
θ(T5＋T6)	-0.193	0.004	0.005	0.073	0.009	0.293		0.113	0.029	0.103	0.309*		0.033	0.001	0.08		0.035	0.249
δ(C3＋C4)	0.042	0.039	0.547	-0.207*	0.557	0.003		-0.329*	0.003	0.001	-0.415*		0.005	0.001	-0.312*		0.003	0.001
δ(F3＋F4)	-0.012	0.048	0.858	-0.221*	0.828	0.001		-0.324*	0.002	0.001	-0.433*		0.003	0.001	-0.275*		0.002	0.001
δ(F7＋F8)	0.009	0.05	0.9	-0.200*	0.492	0.004		-0.317*	0.008	0.001	-0.416*		0.023	0.001	-0.287*		0.006	0.001
δ(FP1＋FP2)	0.01	0.049	0.891	-0.240*	0.001	0.001		-0.276*	0.001	0.001	-0.460*		0.001	0.001	-0.267*		0.001	0.001
δ(O1＋O2)	0.061	0.034	0.38	-0.183*	0.376	0.008		-0.359*	0.006	0.001	-0.391*		0.017	0.001	-0.306*		0.005	0.001
δ(P3＋P4)	0.023	0.046	0.736	-0.214*	0.81	0.002		-0.326*	0.004	0.001	-0.408*		0.01	0.001	-0.323*		0.004	0.001
δ(T3＋T4)	0.072	0.03	0.299	-0.197*	0.5	0.004		-0.362*	0.01	0.001	-0.389*		0.029	0.001	-0.312*		0.008	0.001
δ(T5＋T6)	0.077	0.028	0.27	-0.157*	0.134	0.023		-0.363*	0.011	0.001	-0.368*		0.032	0.001	-0.313*		0.009	0.001
α1(C3＋C4)	-0.07	0.032	0.316	0.175*	0.234	0.011		0.104	0.032	0.133	0.377*		0.006	0.001	0.104		0.03	0.135
α1(F3＋F4)	-0.075	0.029	0.279	0.083	0.011	0.234		-0.009	0.05	0.903	0.178*		0.041	0.01	-0.008		0.048	0.906
α1(F7＋F8)	-0.09	0.025	0.196	0.219*	0.843	0.001		0.188*	0.018	0.006	0.440*		0.025	0.001	0.159		0.022	0.022
α1(FP1＋FP2)	-0.103	0.023	0.137	0.062	0.008	0.376		0.053	0.044	0.449	0.171*		0.043	0.013	0.031		0.046	0.66
α1(O1＋O2)	-0.09	0.026	0.197	0.113	0.049	0.102		0.096	0.036	0.165	0.289*		0.019	0.001	0.08		0.036	0.251
α1(P3＋P4)	-0.072	0.031	0.302	0.194*	0.476	0.005		0.143	0.024	0.039	0.408*		0.013	0.001	0.133		0.026	0.055
α1(T3＋T4)	-0.035	0.042	0.614	0.047	0.004	0.5		-0.056	0.043	0.418	0.176*		0.042	0.011	-0.042		0.042	0.545
α1(T5＋T6)	-0.08	0.027	0.248	0.181*	0.293	0.009		0.123	0.026	0.076	0.376*		0.034	0.001	0.089		0.034	0.199
α2(C3＋C4)	-0.036	0.041	0.607	0.175*	0.239	0.011		0.066	0.041	0.342	0.395*		0.007	0.001	0.105		0.029	0.129
α2(F3＋F4)	-0.043	0.036	0.539	0.048	0.004	0.492		-0.085	0.038	0.221	0.145*		0.044	0.037	-0.04		0.043	0.565
α2(F7＋F8)	-0.063	0.033	0.365	0.228*	0.001	0.001		0.174*	0.02	0.012	0.467*		0.026	0.001	0.165*		0.021	0.017
α2(FP1＋FP2)	-0.053	0.035	0.446	0.082	0.011	0.239		-0.046	0.047	0.508	0.197*		0.039	0.004	0.003		0.049	0.965
α2(O1＋O2)	-0.042	0.038	0.544	0.145	0.113	0.037		0.067	0.04	0.335	0.349*		0.02	0.001	0.101		0.031	0.145
α2(P3＋P4)	-0.034	0.043	0.621	0.208*	0.734	0.003		0.121	0.027	0.08	0.431*		0.014	0.001	0.152		0.024	0.028
α2(T3＋T4)	0.031	0.045	0.655	0.004	0.001	0.95		-0.145	0.023	0.036	0.108		0.047	0.121	-0.101		0.032	0.147
α2(T5＋T6)	-0.019	0.047	0.785	0.222*	0.95	0.001		0.111	0.03	0.109	0.433*		0.035	0.001	0.116		0.027	0.095
β1(C3＋C4)	-0.116	0.02	0.095	0.101	0.022	0.145		0.104	0.034	0.135	0.337*		0.008	0.001	0.147		0.025	0.034
β1(F3＋F4)	-0.101	0.024	0.145	-0.024	0.003	0.734		-0.05	0.045	0.47	0.082		0.048	0.236	-0.021		0.047	0.76
β1(F7＋F8)	-0.119	0.019	0.087	0.167*	0.167	0.016		0.217*	0.014	0.002	0.410*		0.027	0.001	0.189*		0.017	0.006
β1(FP1＋FP2)	-0.119	0.018	0.087	0.007	0.001	0.923		0.019	0.049	0.79	0.118		0.045	0.089	0.035		0.045	0.617
β1(O1＋O2)	-0.125	0.017	0.071	0.11	0.037	0.113		0.183*	0.019	0.008	0.353*		0.021	0.001	0.176*		0.019	0.011
β1(P3＋P4)	-0.104	0.022	0.135	0.158*	0.145	0.022		0.168*	0.021	0.015	0.398*		0.015	0.001	0.176*		0.018	0.011
β1(T3＋T4)	-0.04	0.04	0.57	-0.133	0.055	0.055		-0.119	0.028	0.085	-0.111		0.046	0.109	-0.11		0.028	0.114
β1(T5＋T6)	-0.111	0.021	0.109	0.162*	0.154	0.019		0.203*	0.017	0.003	0.405*		0.036	0.001	0.192*		0.015	0.005
β2(C3＋C4)	-0.146	0.011	0.035	0.041	0.003	0.557		0.207*	0.016	0.003	0.245*		0.009	0.001	0.167*		0.02	0.015
β2(F3＋F4)	-0.177	0.005	0.01	-0.092	0.013	0.185		0.104	0.033	0.134	0.015		0.05	0.834	0.057		0.041	0.411
β2(F7＋F8)	-0.132	0.016	0.057	0.136	0.102	0.049		0.257*	0.009	0.001	0.365*		0.028	0.001	0.248*		0.007	0.001
β2(FP1＋FP2)	-0.145	0.014	0.037	-0.096	0.016	0.167		0.105	0.031	0.131	-0.025 *		0.049	0.721	0.057		0.04	0.411
β2(O1＋O2)	-0.156	0.007	0.024	0.017	0.002	0.81		0.268*	0.007	0.001	0.250*		0.022	0.001	0.210*		0.01	0.002
β2(P3＋P4)	-0.132	0.015	0.057	0.099	0.019	0.154		0.237*	0.005	0.001	0.342*		0.016	0.001	0.197*		0.014	0.004
β2(T3＋T4)	-0.154	0.009	0.026	-0.228*	0.001	0.001		0.042	0.048	0.542	-0.236*		0.031	0.001	-0.036		0.044	0.605
β2(T5＋T6)	-0.148	0.01	0.033	0.05	0.005	0.476		0.279*	0.013	0.001	0.293*		0.038	0.001	0.205*		0.013	0.003
